# Supplementary material for: Innovative Use of Kiwano Cloud Point Extract in Bioactive Nanoemulsion Development
Source: Foods. 2026 May 28;15(11):1909. doi: 10.3390/foods15111909 (PMC13256982; doi:10.3390/foods15111909)
Supplement: Supplementary file 1 [file foods-15-01909-s001.zip]

Archive with 1 entries (1 files):
- foods-4173427-supplementary.pdf
